# Supplementary material for: The proportion of endometrial tumours associated with Lynch syndrome (PETALS): A prospective cross-sectional study
Source: PLoS Med. 2020 Sep 17;17(9):e1003263. doi: 10.1371/journal.pmed.1003263 (PMC7497985; doi:10.1371/journal.pmed.1003263)
Supplement: S1 Data — PETALS, Proportion of Endometrial Tumours Associated with Lynch Syndrome. (XLSX) [file pmed.1003263.s003.xlsx]

## Sheet: Sheet1
Participant ID	Prospectively recruited?	Age at surgery	PREMM₅ score (%)	Amsterdam II criteria	Revised Bethesda guidelines	BMI (kg/m²)	Ethnicity	Current smoking status	Cigarettes per day	IHC result (initial)	IHC result (final, may include revision by MDT in light of other test results)	MSI result	MLH1 methylation testing result	Referred for germline path_MMR analysis	Reason for referral for germline path_MMR analysis	Germline MMR NGS result	Somatic path_MMR (if tested)	Histotype	Grade	High tumour infiltrating lymphocyte count	Stage (FIGO 2009)	Comments
1	1	79	1.3	No	No	34.8899	White	No	0	No loss	No loss	MSS	Not required	No		Test not indicated		EEC	1	No	1
2	1	56	5.6	No	No	24.8016	White	Yes	10	Complete loss	Complete loss	MSI-H	Hypermethylated	Yes	6 - Selected tumours with MLH1 hypermethylation	Sporadic		DDE	3	No	1
3	1	72	2.1	No	No	29.4758	White	Yes	15	No loss	No loss	MSS	Not required	No		Test not indicated		EEC	1	No	1
4	1	76	1.8	No	No	34.9636	White	Yes	20	No loss	No loss	MSS	Not required	No		Test not indicated		EEC	2	Yes	1
5	1	80	1.7	No	No	21.4692	White	Yes	10	Patchy loss	Patchy loss	MSS	Not required	Yes	7 - Selected tumours with patchy IHC loss	Sporadic		CS	3	No	1
6	1	62	2.5	No	No	27.6361	White	No	0	Complete loss	Complete loss	MSI-H	Hypermethylated	Yes	6 - Selected tumours with MLH1 hypermethylation	Sporadic		EEC	1	No	1
7	1	61	1.8	No	No	20.5	White	Yes	15	Patchy loss	Patchy loss	MSS	Not required	Yes	7 - Selected tumours with patchy IHC loss	Sporadic	No	EEC	1	No	1
8	1	77	3.2	No	No	38.2653	White	Yes	20	Complete loss	Complete loss	MSI-H	Hypermethylated	Yes	6 - Selected tumours with MLH1 hypermethylation	Sporadic		EEC	3	Yes	1
9	1	73	2.2	No	No	44.8	White	Yes	20	No loss	No loss	MSS	Not required	No		Test not indicated		EEC	1	No	1
10	1	67	2.4	No	No	25.9695	White	Yes	20	No loss	No loss	MSS	Not required	No		Test not indicated		EEC	1	No	1
11	1	51	2.9	No	No	21.2585	White	No	0	No loss	No loss	MSS	Not required	Yes	4 - Age	Sporadic		EEC	1	No	1
12	1	65	2.4	No	No	35.0556	White	No	0	No loss	No loss	MSS	Not required	No		Test not indicated		EEC	1	No	1
13	1	59	2.6	No	No	38.485	White	Yes	20	No loss	No loss	MSS	Not required	No		Test not indicated		EEC	2	No	3
14	1	74	1.9	No	No	25.1024	Asian	No	0	No loss	No loss	MSS	Not required	No		Test not indicated		CC	3	Yes	3
15	1	68	2.5	No	No	29.0174	White	Yes	10	No loss	No loss	MSS	Not required	No		Test not indicated		EEC	1	No	2
16	1	34	3.8	Yes	Yes	22.8624	White	No	0	Complete loss	Complete loss	MSI-H	Normal	Yes	1A - dMMR MSI-H (normal MLH1 methylation)	Lynch		EEC & CC	3	Yes	1
17	1	67	2.5	No	No	31.2452	White	No	0	No loss	No loss	MSS	Not required	No		Test not indicated		AEH	AEH	No	AEH
18	1	69	2.2	No	No	37.1652	White	Yes	10	Complete loss	Complete loss	MSS	Hypermethylated	No		Test not indicated		EEC	2	Yes	2
19	1	25	2.9	No	No	33.564	White	No	0	No loss	No loss	MSS	Not required	Yes	4 - Age	Sporadic		EEC	1	No	1
20	1	32	10.3	No	No	66.2223	White	No	0	No loss	No loss	MSS	Not required	Yes	4 - Age	Sporadic		EEC	3	No	2
21	1	65	2.7	No	No	25.3515	White	Yes	18	Complete loss	Complete loss	MSS	Hypermethylated	No		Test not indicated		EEC	3	Yes	1
22	1	88	1.6	No	No	45.3515	White	No	0	No loss	No loss	MSS	Not required	No		Test not indicated		EEC	1	No	1
23	1	66	2.4	No	No	35.9245	White	No	0	No loss	No loss	MSS	Not required	No		Test not indicated		EEC	1	No	1
24	1	35	4	No	No	28.57	White	No	0	No loss	No loss	MSS	Not required	Yes	4 - Age	Sporadic		EEC	1	No	1
25	1	51	7.9	Yes	Yes	30.8012	White	No	0	Complete loss	Complete loss	MSI-H	Not required	Yes	1B - dMMR MSI-H (no methylation testing)	Lynch		EEC	2	Yes	3
26	1	69	2.2	No	No	28.6288	White	No	0	No loss	No loss	MSS	Not required	No		Test not indicated		SC	3	No	2
27	1	55	3.6	No	No	24.0238	White	Yes	5	Complete loss	Complete loss	MSS	Hypermethylated	No		Test not indicated		EEC	1	Yes	1
28	1	78	2.4	No	No	27.3438	White	No	0	No loss	No loss	MSS	Not required	No		Test not indicated		EEC	1	No	1
29	1	67	2.2	No	No	35.3212	Black	Yes	25	No loss	No loss	MSS	Not required	No		Test not indicated		CS	3	Yes	2
30	1	63	2.5	No	No	31.2295	White	No	0	No loss	No loss	MSS	Not required	No		Test not indicated		EEC	1	Yes	1
31	1	40	3.5	No	No	25.1024	White	No	0	Complete loss	Complete loss	MSS	Not required	Yes	2B - dMMR MSI-L/MSS (no methylation testing)	Lynch		EEC	1	Yes	1
32	1	64	2.3	No	No	23.1206	Other	Yes	15	No loss	No loss	MSS	Not required	No		Test not indicated		CC	3	No	3
33	1	56	2.3	No	No	29	Chinese	No	0	Complete loss	Complete loss	MSI-H	Hypermethylated	Yes	6 - Selected tumours with MLH1 hypermethylation	Sporadic		EEC	1	No	2
34	1	67	2.6	No	No	48.6	White	No	0	No loss	No loss	MSS	Not required	No		Test not indicated		EEC	2	No	1
35	1	64	2	No	No	37.3419	Asian	No	0	Complete loss	Complete loss	MSI-H	Hypermethylated	Yes	6 - Selected tumours with MLH1 hypermethylation	Sporadic		EEC & CC	3	Yes	2
36	1	77	1.8	No	No	29.9688	Asian	No	0	No loss	No loss	MSS	Not required	No		Test not indicated		EEC	2	No	1
37	1	49	2.9	No	No	31.2488	White	No	0	No loss	No loss	MSS	Not required	Yes	4 - Age	Sporadic		EEC	2	No	1
38	1	67	2.2	No	No	24.0344	Asian	No	0	No loss	No loss	MSS	Not required	No		Test not indicated		CC	3	No	1
39	1	58	2.6	No	No	25.0995	White	No	0	No loss	No loss	MSS	Not required	No		Test not indicated		EEC	1	No	1
40	1	45	3.2	No	No	39.8006	White	No	0	No loss	No loss	MSS	Not required	Yes	4 - Age	Sporadic		EEC	2	No	1
41	1	60	2.6	No	No	33.0247	White	Yes	30	No loss	No loss	MSS	Not required	No		Test not indicated		EEC	1	No	1
42	1	68	5	No	No	35.796	White	No	0	Complete loss	Complete loss	MSS	Hypermethylated	Yes	8 - Other	Sporadic		EEC	2	Yes	1	Germline testing done MSH6 staining inconclusive
43	1	68	9.2	No	No	55	White	Yes	10	No loss	No loss	MSS	Not required	Yes	5 - Family history	Sporadic		EEC	1	No	1
44	1	71	1.4	No	No	41	White	No	0	No loss	No loss	MSS	Not required	No		Test not indicated		EEC	3	No	1
45	1	60	2.1	No	No	56.3	White	No	0	No loss	No loss	MSS	Not required	No		Test not indicated		EEC	1	No	1
46	1	69	2.2	No	No	21.1389	White	No	0	No loss	No loss	MSS	Not required	No		Test not indicated		SC	3	No	1
47	1	80	1.8	No	No	27.3438	Asian	No	0	No loss	No loss	MSS	Not required	No		Test not indicated		EEC	1	No	1
48	1	65	2.4	No	No	33.1777	White	No	0	No loss	No loss	MSS	Not required	No		Test not indicated		EEC	2	No	3
49	1	57	3.3	No	No	32.4467	White	No	0	No loss	No loss	MSS	Not required	No		Test not indicated		EEC	2	No	1
50	1	73	2	No	No	27.6787	Other	Yes	15	Complete loss	Complete loss	MSI-H	Hypermethylated	Yes	6 - Selected tumours with MLH1 hypermethylation	Sporadic		EEC	3	Yes	3
51	1	37	3.6	No	No	45.7251	White	No	0	No loss	No loss	MSS	Not required	Yes	4 - Age	Sporadic		EEC	2	No	2
52	1	51	4.7	No	No	45.6658	White	No	0	No loss	No loss	MSS	Not required	No		Test not indicated		EEC	1	No	1
53	1	56	7.1	No	No	23.1206	White	Yes	15	No loss	No loss	MSS	Not required	No		Test not indicated		EEC	1	No	1
54	1	55	2.7	No	No	25.3444	White	Yes	10	No loss	No loss	MSI-L	Not required	No		Test not indicated		EEC	1	No	1
55	1	81	2.3	No	No	16.7657	White	No	0	No loss	No loss	MSS	Not required	No		Test not indicated		SC	3	No	2
56	1	68	2.9	No	No	31.9805	White	No	0	No loss	No loss	MSS	Not required	No		Test not indicated		SC	3	No	3
57	1	59	2.2	No	No	25.7117	Asian	Yes	10	No loss	No loss	MSS	Not required	No		Test not indicated		EEC	1	No	1
58	1	72	2.1	No	No	38.9645	White	No	0	Complete loss	Complete loss	MSS	Hypermethylated	No		Test not indicated		EEC	1	Yes	1
59	1	42	3.5	No	No	19.5	White	No	0	No loss	No loss	MSS	Not required	Yes	4 - Age	Sporadic		EEC	2	No	1
60	1	80	1.7	No	No	34.1311	White	No	0	No loss	No loss	MSI-L	Not required	No		Test not indicated		EEC	3	No	1
61	1	49	24.2	Yes	Yes	42.0015	White	Yes	25	Complete loss	Complete loss	MSI-H	Not required	Yes	1B - dMMR MSI-H (no methylation testing)	Lynch		DDE	3	Yes	3
62	1	60	2.6	No	No	33.9844	White	No	0	Complete loss	Complete loss	MSI-H	Not required	Yes	1B - dMMR MSI-H (no methylation testing)	Sporadic	Yes	EEC	3	Yes	3
63	1	75	2.3	No	No	27.8852	White	Yes	15	No loss	No loss	MSS	Not required	No		Test not indicated		CC	3	No	1
64	1	47	3.4	No	No	25.462	White	No	0	No loss	No loss	MSS	Not required	Yes	4 - Age	Sporadic		EEC	2	No	1
65	1	62	2.5	No	No	32.8889	White	No	0	Complete loss	Complete loss	MSI-H	Hypermethylated	Yes	6 - Selected tumours with MLH1 hypermethylation	Sporadic		EEC	1	Yes	1
66	1	73	1.8	No	No	27.268	White	Yes	4	Complete loss	Complete loss	MSS	Hypermethylated	No		Test not indicated		EEC	2	No	2
67	1	47	2.7	No	No	21.0828	White	No	0	No loss	No loss	MSS	Not required	Yes	4 - Age	Sporadic		EEC	1	No	1
68	1	65	8	No	Yes	23.7253	White	No	0	Complete loss	Complete loss	MSI-H	Not required	Yes	1B - dMMR MSI-H (no methylation testing)	Sporadic	Yes	EEC	3	Yes	1
69	1	70	2.1	No	No	28.0404	Asian	No	0	No loss	No loss	MSS	Not required	No		Test not indicated		EEC	1	No	1
70	1	58	2.6	No	No	34.7807	White	No	0	No loss	No loss	MSS	Not required	No		Test not indicated		DDE	3	No	2
71	1	67	4.9	No	No	26.5021	White	No	0	No loss	No loss	MSS	Not required	No		Test not indicated		SC	3	No	1
72	1	49	3.3	No	No	21.3839	White	Yes	5	No loss	No loss	MSS	Not required	Yes	4 - Age	VUS		EEC	1	Yes	1
73	1	34	4	No	No	58.1095	White	Yes	20	No loss	No loss	MSS	Not required	Yes	4 - Age	VUS		EEC	2	No	2
74	1	50	3.4	No	No	35.756	White	Yes	10	No loss	No loss	MSS	Not required	Yes	4 - Age	Sporadic		EEC	1	No	1
75	1	70	2.2	No	No	20.6575	White	Yes	20	No loss	No loss	MSS	Not required	No		Test not indicated		CS	3	Yes	1
76	1	74	2	No	No	54.6875	Asian	Yes	10	No loss	No loss	MSS	Not required	No		Test not indicated		EEC	1	No	1
77	1	68	2.1	No	No	29.7442	Black	No	0	No loss	No loss	MSS	Not required	No		Test not indicated		EEC	1	No	1
78	1	62	2.4	No	No	23.4375	Asian	Yes	10	Patchy loss	Patchy loss	MSS	Hypermethylated	Yes	7 - Selected tumours with patchy IHC loss	Sporadic		EEC	1	No	1
79	1	73	2	No	No	27.1809	Asian	No	0	No loss	No loss	MSS	Not required	No		Test not indicated	No	EEC	1	Yes	1
80	1	67	2.2	No	No	23.1247	White	No	0	No loss	No loss	MSI-L	Not required	No		Test not indicated		CS	3	No	1
81	1	86	1.6	No	No	28	White	No	0	No loss	No loss	MSS	Not required	No		Test not indicated		CC	3	No	1
82	1	50	3	No	No	32.3685	White	No	0	No loss	No loss	MSS	Not required	Yes	4 - Age	Sporadic		EEC	2	Yes	1
83	1	61	6.7	No	No	44.8646	White	No	0	No loss	No loss	MSS	Not required	No		Test not indicated		EEC	1	Yes	1
84	1	29	4.7	No	No	35.8782	Asian	Yes	1	No loss	No loss	MSS	Not required	Yes	4 - Age	VUS		EEC	1	No	2
85	1	56	11.7	No	No	31.8047	White	No	0	No loss	No loss	MSS	Not required	Yes	5 - Family history	Sporadic		EEC & CC	3	No	1
86	1	81	1.7	No	No	27.4348	White	No	0	No loss	No loss	MSS	Not required	No		Test not indicated		EEC	1	Yes	1
87	1	68	2.7	No	No	21.7555	White	No	0	Patchy loss	Patchy loss	MSS	Hypermethylated	Yes	7 - Selected tumours with patchy IHC loss	Sporadic		CC & SC	3	No	1
88	1	65	3.4	No	No	46.433	White	Yes	20	No loss	No loss	MSS	Not required	No		Test not indicated		CS	3	No	1
89	1	76	3.8	No	No	38.7924	White	Yes	15	No loss	No loss	MSI-L	Not required	No		Test not indicated		SC	3	Yes	1
90	1	57	4	No	No	55.2507	White	No	0	No loss	No loss	MSS	Not required	No		Test not indicated		EEC	2	Yes	1
91	1	50	3	No	No	26.4915	White	No	0	Patchy loss	Patchy loss	MSS	Normal	Yes	2A - dMMR MSI-L/MSS (normal MLH1 methylation)	Sporadic	Yes	EEC	3	Yes	3
92	1	73	2.7	No	No	22.2656	White	No	0	No loss	No loss	MSS	Not required	No		Test not indicated		EEC	1	No	1
93	1	72	2.1	No	No	24	White	No	0	Complete loss	Complete loss	MSI-H	Hypermethylated	Yes	6 - Selected tumours with MLH1 hypermethylation	Sporadic		EEC	3	Yes	1
94	1	42	3.4	No	No	21.83	White	No	0	Complete loss	Complete loss	MSS	Hypermethylated	Yes	4 - Age	Sporadic		EEC	1	Yes	1
95	1	51	2.8	No	No	40.8588	Other	No	0	Patchy loss	Patchy loss	MSS	Not required	Yes	7 - Selected tumours with patchy IHC loss	Sporadic	No	EEC	1	Yes	1
96	1	81	2	No	No	28.9993	White	Yes	20	Complete loss	Complete loss	MSS	Not required	Yes	2B - dMMR MSI-L/MSS (no methylation testing)	Lynch		EEC	2	Yes	3
97	1	74	1.9	No	No	32.0459	Asian	No	0	No loss	No loss	MSS	Not required	No		Test not indicated		EEC	1	Yes	1
98	1	56	4.8	Yes	Yes	24.4	White	No	0	No loss	No loss	MSS	Not required	Yes	5 - Family history	Sporadic		EEC	2	No	2
99	1	76	1.9	No	No	27.7767	Asian	No	0	No loss	No loss	MSS	Not required	No		Test not indicated		EEC	1	No	2
100	1	64	2.3	No	No	27.5134	White	Yes	20	No loss	No loss	MSS	Not required	No		Test not indicated		EEC	1	No	1
101	1	60	2.6	No	No	37.5924	Asian	No	0	Complete loss	Complete loss	MSI-H	Normal	Yes	1A - dMMR MSI-H (normal MLH1 methylation)	VUS		EEC	1	Yes	2
102	1	73	2	No	No	30.2618	Black	Yes	10	No loss	No loss	MSS	Not required	No		Test not indicated		SC	3	No	1
103	1	47	3.2	No	No	40.625	White	No	0	No loss	No loss	MSS	Not required	Yes	4 - Age	Sporadic		EEC	1	Yes	1
104	1	63	7.2	No	No	36.6782	White	No	0	No loss	No loss	MSS	Not required	Yes	5 - Family history	Sporadic		EEC	1	No	1
105	1	67	2.4	No	No	24	White	No	0	No loss	No loss	MSS	Not required	No		Test not indicated		EEC	1	No	1
106	1	61	2.5	No	No	33.5635	White	No	0	No loss	No loss	MSS	Not required	No		Test not indicated		EEC	2	No	3
107	1	67	4.9	No	No	22.1367	White	No	0	No loss	No loss	MSS	Not required	No		Test not indicated		CS	3	No	2
108	1	70	3.2	No	No	22.7694	White	No	0	No loss	No loss	MSS	Not required	No		Test not indicated		EEC	2	No	1
109	1	70	2.7	No	No	35.1705	White	No	0	Complete loss	Complete loss	MSI-H	Hypermethylated	Yes	6 - Selected tumours with MLH1 hypermethylation	Sporadic		CC	3	Yes	3
110	1	68	2.3	No	No	27.5873	White	No	0	Complete loss	Complete loss	MSI-H	Hypermethylated	Yes	6 - Selected tumours with MLH1 hypermethylation	Sporadic		EEC	3	Yes	3
111	1	58	2.7	No	No	32.0399	White	No	0	No loss	No loss	MSS	Not required	No		Test not indicated		EEC	1	No	1
112	1	51	4.5	No	No	25.4694	White	No	0	No loss	No loss	MSS	Not required	No		Test not indicated		CS	3	No	1
113	1	71	2.1	No	No	30.2	White	No	0	No loss	No loss	MSS	Not required	No		Test not indicated		SC	3	No	1
114	1	53	3.7	No	No	42	White	Yes	5	No loss	No loss	MSS	Not required	No		Test not indicated		DDE	3	No	2
115	1	65	2.4	No	No	23.9	Asian	No	0	Patchy loss	Patchy loss	MSS	Normal	Yes	2A - dMMR MSI-L/MSS (normal MLH1 methylation)	Sporadic	Mono	EEC	2	Yes	1
116	1	78	1.8	No	No	32.2	White	No	0	Complete loss	Complete loss	MSI-H	Hypermethylated	Yes	6 - Selected tumours with MLH1 hypermethylation	VUS		EEC	2	Yes	1
117	1	67	2.4	No	No	50.5988	White	Yes	5	Complete loss	Complete loss	MSS	Hypermethylated	No		Test not indicated		EEC	3	Yes	3
118	1	62	2.5	No	No	29	White	Yes	10	No loss	No loss	MSS	Not required	No		Test not indicated		EEC	1	Yes	1
119	1	67	2.9	No	No	34	White	No	0	Complete loss	Complete loss	MSS	Normal	Yes	2A - dMMR MSI-L/MSS (normal MLH1 methylation)	Sporadic	No	EEC	2	Yes	1
120	1	53	2.8	No	No	54.1103	White	No	0	Patchy loss	Patchy loss	MSI-L	Normal	Yes	2A - dMMR MSI-L/MSS (normal MLH1 methylation)	Sporadic	No	EEC	1	Yes	1
121	1	70	2.7	No	No	39.8586	White	Yes	20	Complete loss	Complete loss	MSI-H	Not required	Yes	1B - dMMR MSI-H (no methylation testing)	VUS		EEC	2	Yes	1
122	1	49	11.3	No	No	20.0288	White	No	0	Complete loss	Complete loss	MSI-H	Not required	Yes	1B - dMMR MSI-H (no methylation testing)	Lynch		EEC	1	Yes	1
123	1	72	2.1	No	No	24.7475	White	Yes	20	No loss	No loss	MSS	Not required	No		Test not indicated		EEC	3	No	2
124	1	75	2.3	No	No	31.3912	White	No	0	No loss	No loss	MSS	Not required	No		Test not indicated		SC	3	Yes	2
125	1	32	4.4	No	No	21.5645	White	No	0	No loss	No loss	MSS	Not required	Yes	4 - Age	Sporadic		EEC	1	No	1
126	1	77	1.3	No	No	38.3906	White	Yes	30	No loss	No loss	MSS	Not required	No		Test not indicated		SC	3	No	1
127	1	40	3.4	No	No	43.2413	White	No	0	No loss	No loss	MSS	Not required	Yes	4 - Age	Sporadic		EEC	1	No	1
128	1	61	2.5	No	No	23.1837	White	No	0	Complete loss	Complete loss	MSI-L	Not required	Yes	2B - dMMR MSI-L/MSS (no methylation testing)	Lynch		EEC	1	Yes	1
129	1	70	12.3	No	No	24	White	Yes	40	No loss	No loss	MSS	Not required	Yes	5 - Family history	Sporadic		EEC	1	No	1
130	1	79	1.8	No	No	37.7778	Asian	No	0	Patchy loss	Patchy loss	MSS	Not required	Yes	7 - Selected tumours with patchy IHC loss	Sporadic		EEC	1	Yes	1
131	1	58	2.5	No	No	30.1	White	Yes	15	No loss	No loss	MSS	Not required	No		Test not indicated		EEC	2	Yes	1
132	1	73	2	No	No	29.87	Asian	No	0	No loss	No loss	MSI-L	Not required	No		Test not indicated		EEC	2	No	1
133	1	69	2.2	No	No	22	White	No	0	No loss	No loss	MSS	Not required	No		Test not indicated		EEC	2	No	1
134	1	42	3.5	No	No	26.563	White	No	0	No loss	No loss	MSS	Not required	Yes	4 - Age	Sporadic		EEC	1	Yes	2
135	1	72	2.1	No	No	31.24	White	Yes	5	Complete loss	Complete loss	MSI-H	Hypermethylated	Yes	6 - Selected tumours with MLH1 hypermethylation	Sporadic		EEC	2	Yes	1
136	1	86	1.9	No	No	22.1297	Black	No	0	No loss	No loss	MSS	Not required	No		Test not indicated		EEC	1	No	1
137	1	65	2.4	No	No	51.4403	White	No	0	No loss	No loss	MSS	Not required	No		Test not indicated		EEC	2	No	3
138	1	73	2	No	No	39	Asian	Yes	30	No loss	No loss	MSI-H	Not required	Yes	3 - pMMR MSI-H	Sporadic	Failed	EEC	1	Yes	1
139	1	62	2.4	No	No	25.76	White	Yes	15	Patchy loss	Patchy loss	MSS	Not required	Yes	7 - Selected tumours with patchy IHC loss	Sporadic	Mono	DDE	3	No	1
140	1	74	2.9	No	No	38	White	Yes	12	No loss	No loss	MSS	Not required	No		Test not indicated		SC	3	No	3
141	1	76	1.8	No	No	35	White	No	0	No loss	No loss	MSS	Not required	No		Test not indicated		SC	3	No	2
142	1	61	7	No	No	30.4772	White	No	0	No loss	No loss	MSS	Not required	No		Test not indicated		EEC	1	Yes	1
143	1	65	2.4	No	No	36.8851	White	No	0	Complete loss	Complete loss	MSI-H	Hypermethylated	Yes	6 - Selected tumours with MLH1 hypermethylation	Sporadic		EEC	3	Yes	2
144	1	52	2.9	No	No	25.7812	White	No	0	Complete loss	Complete loss	MSI-H	Hypermethylated	Yes	6 - Selected tumours with MLH1 hypermethylation	Sporadic		DDE	3	Yes	1
145	1	73	1.9	No	No	30.8596	White	No	0	Patchy loss	Patchy loss	MSS	Not required	Yes	7 - Selected tumours with patchy IHC loss	Sporadic		EEC	1	No	1
146	1	67	2.4	No	No	52.8047	White	No	0	No loss	No loss	MSS	Not required	No		Test not indicated		EEC	1	No	1
147	1	64	3.7	No	No	54	White	No	0	No loss	No loss	MSS	Not required	No		Test not indicated		EEC	1	No	1
148	1	62	3.1	No	No	24.2	White	No	0	No loss	No loss	MSS	Not required	No		Test not indicated		SC	3	No	2
149	1	66	2.4	No	No	38.2002	White	No	0	No loss	No loss	MSS	Not required	No		Test not indicated		SC	3	No	1
150	1	71	2.9	No	No	35.4564	White	No	0	Complete loss	Complete loss	MSS	Not required	Yes	2B - dMMR MSI-L/MSS (no methylation testing)	VUS	Yes	EEC	1	Yes	2
151	1	73	2.1	No	No	27.5482	White	No	0	No loss	No loss	MSS	Not required	No		Test not indicated		EEC	2	No	1
152	1	43	7.1	No	No	20.5693	White	No	0	Patchy loss	Patchy loss	MSS	Not required	Yes	7 - Selected tumours with patchy IHC loss	VUS		AEH	AEH	No	AEH
153	1	56	5.2	No	No	41.4062	White	No	0	Patchy loss	Patchy loss	MSS	Normal	Yes	2A - dMMR MSI-L/MSS (normal MLH1 methylation)	Sporadic	No	EEC	1	No	1
154	1	63	1.3	No	No	23.4375	White	Yes	10	No loss	No loss	MSS	Not required	No		Test not indicated		EEC	2	No	1
155	1	39	3.7	No	No	39.5558	White	Yes	10	Patchy loss	Patchy loss	MSS	Not required	Yes	7 - Selected tumours with patchy IHC loss	Sporadic	Failed	EEC	1	No	1
156	1	75	1.6	No	No	26.5625	White	No	0	No loss	No loss	MSS	Not required	No		Test not indicated		EEC	1	No	1
157	1	66	3	No	No	47.3663	White	No	0	Complete loss	Complete loss	MSS	Not required	Yes	2B - dMMR MSI-L/MSS (no methylation testing)	VUS	Yes	EEC	2	Yes	1
158	1	78	1.8	No	No	31	Black	Yes	20	Complete loss	Complete loss	MSI-L	Hypermethylated	No		Test not indicated		EEC & CC	3	Yes	1
159	1	73	2	No	No	23	Asian	Yes	25	Patchy loss	Patchy loss	MSS	Not required	Yes	7 - Selected tumours with patchy IHC loss	Sporadic	Failed	EEC	2	No	1
160	1	73	1.8	No	No	16.8887	White	No	0	No loss	No loss	MSS	Not required	No		Test not indicated		CC	3	No	2
161	1	72	1.7	No	No	39.1598	White	No	0	No loss	No loss	MSS	Not required	No		Test not indicated		EEC	1	No	3
162	1	63	5.3	No	No	24.9108	White	Yes	20	No loss	No loss	MSS	Not required	No		Test not indicated		SC	3	No	2
163	1	47	3.5	No	No	22.6562	White	No	0	No loss	No loss	MSS	Not required	Yes	4 - Age	Sporadic		SC	3	No	1
164	1	39	3	No	No	34.4781	White	No	0	No loss	No loss	MSS	Not required	Yes	4 - Age	Sporadic		EEC	1	No	1
165	1	53	2.8	No	No	23.8895	White	No	0	Complete loss	Complete loss	MSI-H	Hypermethylated	Yes	6 - Selected tumours with MLH1 hypermethylation	Sporadic		EEC	3	Yes	2
166	1	66	3.2	No	No	57.7711	White	Yes	20	No loss	No loss	MSS	Not required	No		Test not indicated		EEC	1	No	1
167	1	66	2.4	No	No	31.0979	White	No	0	No loss	No loss	MSS	Not required	No		Test not indicated		SC	3	No	1
168	1	85	2	No	No	25.9	Asian	No	0	No loss	No loss	MSS	Not required	No		Test not indicated		CC	3	No	2
169	1	51	3	No	No	44.1406	White	No	0	No loss	No loss	MSS	Not required	No		Test not indicated		EEC	1	No	1
170	1	46	3.2	No	No	30.2	White	No	0	No loss	No loss	MSI-L	Not required	Yes	4 - Age	Sporadic		EEC	1	No	1
171	1	68	2.9	No	No	36.169	White	No	0	Complete loss	Complete loss	MSI-H	Hypermethylated	Yes	6 - Selected tumours with MLH1 hypermethylation	Sporadic		EEC	3	Yes	1
172	1	64	2.5	No	No	20.1951	White	No	0	No loss	No loss	MSS	Not required	No		Test not indicated		CS	3	No	1
173	1	69	2.2	No	No	22.9591	White	Yes	15	Complete loss	Complete loss	MSI-H	Not required	Yes	1B - dMMR MSI-H (no methylation testing)	Lynch		EEC	2	Yes	1
174	1	56	3.5	No	No	31.0477	White	No	0	No loss	No loss	MSS	Not required	No		Test not indicated		SC	3	No	2
175	1	88	1.6	No	No	29.2969	White	Yes	10	Patchy loss	Patchy loss	MSS	Not required	Yes	7 - Selected tumours with patchy IHC loss	Sporadic	Failed	EEC	2	No	1
176	1	54	5.3	No	No	37.3932	White	No	0	No loss	No loss	MSS	Not required	No		Test not indicated		EEC	1	No	1
177	1	82	1.6	No	No	21.58	White	No	0	No loss	No loss	MSS	Not required	No		Test not indicated		SC	3	No	1
178	1	72	2.1	No	No	23.1473	Black	Yes	30	No loss	No loss	MSS	Not required	No		Test not indicated		CS	3	No	1
179	1	66	3.8	No	No	34.9494	White	No	0	Patchy loss	Patchy loss	MSS	Not required	Yes	7 - Selected tumours with patchy IHC loss	Sporadic	No	EEC	1	No	1
180	1	56	2.7	No	No	40.7455	White	No	0	No loss	No loss	MSS	Not required	No		Test not indicated		EEC	1	No	1
181	1	56	4	No	No	46.4669	White	No	0	No loss	No loss	MSS	Not required	No		Test not indicated		EEC	1	Yes	1
182	1	79	2.1	No	No	24.5578	White	No	0	Complete loss	Complete loss	MSS	Not required	Yes	2B - dMMR MSI-L/MSS (no methylation testing)	Sporadic	Yes	CS	3	Yes	1
183	1	64	2.5	No	No	40.6489	White	No	0	No loss	No loss	MSS	Not required	No		Test not indicated		CS	3	No	1
184	1	71	2.1	No	No	27.7008	White	No	0	No loss	No loss	MSS	Not required	No		Test not indicated		CC	3	No	3
185	1	62	2.8	No	No	26.7094	White	No	0	No loss	No loss	MSS	Not required	No		Test not indicated		SC	3	No	1
186	1	62	2.5	No	No	21.3593	White	No	0	Complete loss	Complete loss	MSI-H	Normal	Yes	1A - dMMR MSI-H (normal MLH1 methylation)	Sporadic	Yes	EEC	1	Yes	1
187	1	56	2.6	No	No	47.6891	White	Yes	20	No loss	No loss	MSS	Not required	No		Test not indicated		EEC	1	No	1
188	1	74	1.7	No	No	29.7442	White	No	0	No loss	No loss	MSS	Not required	No		Test not indicated		SC	3	No	1
189	1	80	2	No	No	34.8899	Asian	Yes	20	No loss	No loss	MSI-L	Not required	No		Test not indicated		EEC	2	No	1
190	1	60	2.6	No	No	41.2793	White	No	0	No loss	No loss	MSS	Not required	No		Test not indicated		EEC	1	No	2
191	1	62	2.5	No	No	32.4219	White	No	0	Patchy loss	Patchy loss	MSS	Hypermethylated	No		Test not indicated		EEC	2	No	2
192	1	43	1.9	No	No	38	White	No	0	No loss	No loss	MSS	Not required	Yes	4 - Age	Sporadic		EEC	2	No	1
193	1	74	5.5	No	No	38.0078	White	No	0	Patchy loss	Patchy loss	MSS	Hypermethylated	Yes	7 - Selected tumours with patchy IHC loss	Sporadic		EEC	1	Yes	2
194	1	88	1.6	No	No	19.2277	White	No	0	Complete loss	Complete loss	MSI-H	Hypermethylated	Yes	6 - Selected tumours with MLH1 hypermethylation	Sporadic		EEC	2	No	1
195	1	71	2.1	No	No	23.5078	Black	Yes	20	No loss	No loss	MSI-L	Not required	No		Test not indicated		EEC	1	No	1
196	1	79	1.7	No	No	26.4915	White	No	0	No loss	No loss	MSS	Not required	No		Test not indicated		EEC	2	No	1
197	1	85	1.5	No	No	24.8	White	Yes	20	Complete loss	Complete loss	MSI-H	Not required	Yes	1B - dMMR MSI-H (no methylation testing)	Sporadic	Yes	EEC	2	Yes	1
198	1	58	2.7	No	No	53.5396	White	No	0	No loss	No loss	MSS	Not required	No		Test not indicated		AEH	AEH	No	AEH
199	1	75	2.1	No	No	29.6875	White	No	0	No loss	No loss	MSS	Not required	No		Test not indicated		CS	3	Yes	1
200	1	74	3.2	No	No	32.0073	White	No	0	Complete loss	Complete loss	MSI-H	Hypermethylated	Yes	6 - Selected tumours with MLH1 hypermethylation	Sporadic		EEC	1	Yes	1
201	1	63	8.1	No	No	23.3234	White	No	0	No loss	No loss	MSS	Not required	Yes	5 - Family history	Sporadic		SC	3	No	1
202	1	57	2.7	No	No	30.1162	White	No	0	No loss	No loss	MSS	Not required	No		Test not indicated		CS	3	No	2
203	1	57	2.7	No	No	21	Other	No	0	No loss	No loss	MSS	Not required	No		Test not indicated		EEC	1	No	1
204	1	58		No	No	64.4531	White	No	0	Complete loss	Complete loss	MSI-H	Hypermethylated	No		Test not indicated		EEC	1	Yes	1
205	1	74	6.3	No	No	36	White	No	0	No loss	No loss	MSS	Not required	No		Test not indicated		EEC	1	No	1
206	1	76	2	No	No	30.0215	Asian	Yes	20	No loss	No loss	MSS	Not required	No		Test not indicated		CC	3	Yes	1
207	1	76	7.2	No	No	49.1	White	No	0	No loss	No loss	MSS	Not required	No		Test not indicated		EEC	1	No	1
208	1	86	1.6	No	No	30	White	No	0	No loss	No loss	MSS	Not required	No		Test not indicated		EEC	1	No	1
209	1	43	17.2	No	No	20.061	White	Yes	20	No loss	No loss	MSS	Not required	Yes	4 - Age	VUS		EEC	2	No	2
210	1	73	1.9	No	No	30.6	Asian	Yes	18	No loss	No loss	MSS	Not required	No		Test not indicated		CC & SC	3	No	1
211	1	80	1.7	No	No	23.1473	White	No	0	No loss	No loss	MSS	Not required	No		Test not indicated		EEC	3	No	1
212	1	68	2.9	No	No	43	White	No	0	No loss	No loss	MSS	Not required	No		Test not indicated		EEC	1	No	1
213	1	49	4.8	No	No	27.44	White	Yes	10	Complete loss	Complete loss	MSI-H	Not required	Yes	1B - dMMR MSI-H (no methylation testing)	Lynch		EEC & CC	3	Yes	2
214	1	59	2.6	No	No	44.8541	White	No	0	No loss	No loss	MSS	Not required	No		Test not indicated		EEC	1	No	1
215	1	63	2.5	No	No	33.2031	White	Yes	5	Complete loss	Complete loss	MSI-H	Not required	Yes	1B - dMMR MSI-H (no methylation testing)	Lynch		EEC	2	Yes	3
216	1	62	3.2	No	No	38.7543	White	No	0	No loss	No loss	MSS	Not required	No		Test not indicated		CS	3	No	3
217	1	60	3.2	No	No	45	White	Yes	20	No loss	No loss	MSS	Not required	No		Test not indicated		EEC	1	No	1
218	1	55	2.7	No	No	69.4539	White	No	0	Complete loss	Complete loss	MSI-H	Hypermethylated	Yes	6 - Selected tumours with MLH1 hypermethylation	Sporadic		EEC	2	Yes	2
219	1	55	2.8	No	No	24.9108	Other	Yes	20	No loss	No loss	MSS	Not required	No		Test not indicated		EEC & CC	3	No	3
220	1	65	2.2	No	No	39.7582	Asian	No	0	No loss	No loss	MSS	Not required	No		Test not indicated		EEC	1	No	1
221	1	73	2	No	No	32.0461	Black	No	0	No loss	No loss	MSS	Not required	No		Test not indicated		SC	3	No	1
222	1	59	2.6	No	No	47.61	White	No	0	No loss	No loss	MSS	Not required	No		Test not indicated		CS	3	No	1
223	1	67	14.8	Yes	Yes	31.1634	White	Yes	20	Patchy loss	Patchy loss	MSI-H	Hypermethylated	Yes	5 - Family history	Sporadic		EEC	1	No	1
224	1	64	2.5	No	No	33.3108	Other	No	0	No loss	No loss	MSS	Not required	No		Test not indicated		EEC	1	No	1
225	1	77	1.7	No	No	32.9879	White	Yes	60	No loss	No loss	MSS	Not required	No		Test not indicated		EEC	2	No	1
226	1	82	1.7	No	No	44.9	White	No	0	No loss	No loss	MSS	Not required	No		Test not indicated		EEC	2	No	1
227	1	40	3.5	No	No	32.8	White	Yes	3	No loss	No loss	MSS	Not required	Yes	4 - Age	Sporadic		AEH	AEH	No	AEH
228	1	64	3	No	No	44.9	White	Yes	4	No loss	No loss	MSS	Not required	No		Test not indicated		AEH	AEH	No	AEH
229	1	59	2.6	No	No	45.5	White	No	0	No loss	No loss	MSS	Not required	No		Test not indicated		AEH	AEH	No	AEH
230	1	56	2.7	No	No	51	Chinese	Yes	30	No loss	No loss	MSS	Not required	No		Test not indicated		AEH	AEH	No	AEH
231	1	56	2.7	No	No	27	White	No	0	No loss	No loss	MSS	Not required	No		Test not indicated		EEC	2	No	1
232	1	58	3.3	No	No	26.2976	White	No	0	No loss	No loss	MSI-L	Not required	No		Test not indicated		EEC	1	No	1
233	1	59	2.6	No	No	22.7583	White	No	0	No loss	No loss	MSS	Not required	No		Test not indicated		EEC	1	No	3
234	1	54	8.4	No	No	25	White	No	0	No loss	No loss	MSS	Not required	Yes	5 - Family history	Sporadic		EEC	1	No	1
235	1	81	1.7	No	No	23	White	Yes	6	Complete loss	Complete loss	MSI-H	Hypermethylated	Yes	6 - Selected tumours with MLH1 hypermethylation	Sporadic		CS	3	Yes	1
236	1	70	2.7	No	No	34	White	No	0	No loss	No loss	MSS	Not required	No		Test not indicated		EEC	1	No	1
237	1	58	8.6	No	No	38.3906	White	Yes	8	No loss	No loss	MSS	Not required	Yes	5 - Family history	Sporadic		EEC	2	No	1
238	1	31	6.2	No	No	44	White	Yes	10	No loss	No loss	MSS	Not required	Yes	4 - Age	Sporadic		EEC	1	No	1
239	1	77	9	No	No	22.6667	White	No	0	No loss	No loss	MSS	Not required	Yes	5 - Family history	Sporadic		EEC	2	No	3
240	1	61	2.5	No	No	36.6841	White	No	0	No loss	No loss	MSS	Not required	No		Test not indicated		EEC	1	No	1
241	1	63	3.1	No	No	35.5	White	Yes	20	Complete loss	Complete loss	MSI-H	Not required	Yes	1B - dMMR MSI-H (no methylation testing)	Lynch		CS	3	Yes	1
242	1	73	2.6	No	No	31.2394	White	Yes	5	Patchy loss	Patchy loss	MSS	Failed	Yes	7 - Selected tumours with patchy IHC loss	Sporadic		CS	3	No	1
243	1	79	3.6	No	No	31	White	No	0	No loss	No loss	MSS	Not required	No		Test not indicated		EEC	1	No	1
244	1	72	1.8	No	No	25.3	White	No	0	No loss	No loss	MSS	Not required	No		Test not indicated		EEC	1	No	1
245	1	76	8.2	No	No	32	White	No	0	Complete loss	Complete loss	MSI-H	Hypermethylated	Yes	6 - Selected tumours with MLH1 hypermethylation	Sporadic		EEC	3	Yes	3
246	1	55	3.1	No	No	28.441	White	No	0	No loss	No loss	MSS	Not required	No		Test not indicated		EEC	1	No	1
247	1	51	2.9	No	No	19.76	White	No	0	No loss	No loss	MSS	Not required	No		Test not indicated		CS	3	No	3
248	1	66	3	No	No	25.0762	Chinese	No	0	No loss	No loss	MSS	Not required	No		Test not indicated		CC & SC	3	No	4
249	1	69	2.2	No	No	28.3039	Black	Yes	1	No loss	No loss	MSS	Not required	No		Test not indicated		CS	3	No	1
250	1	70	1.9	No	No	40.9753	Asian	Yes	5	No loss	No loss	MSS	Not required	No		Test not indicated		EEC	2	No	1
251	1	49	1.4	No	No	42	White	No	0	No loss	No loss	MSS	Not required	Yes	4 - Age	Sporadic		EEC	1	No	1
252	1	72	2.1	No	No	22.38	White	No	0	No loss	No loss	MSS	Not required	No		Test not indicated		SC	3	No	1
253	1	69	2.2	No	No	34.38	White	No	0	No loss	No loss	MSS	Not required	No		Test not indicated		SC	3	No	1
254	1	54	2.8	No	No	31.975	White	No	0	No loss	No loss	MSS	Not required	No		Test not indicated		EEC	1	No	1
255	1	60	6.4	No	Yes	34.38	White	No	0	Complete loss	Complete loss	MSS	Not required	Yes	2B - dMMR MSI-L/MSS (no methylation testing)	Lynch		EEC	3	Yes	1
256	1	47	3.9	Yes	Yes	31.98	White	No	0	Complete loss	Complete loss	MSI-H	Normal	Yes	1A - dMMR MSI-H (normal MLH1 methylation)	Lynch		EEC	1	Yes	1
257	1	67	6.7	No	No	56	White	No	0	No loss	No loss	MSS	Not required	No		Test not indicated		EEC	1	No	1
258	1	57	2.7	No	No	22.34	Asian	No	0	Patchy loss	Patchy loss	MSS	Normal	Yes	2A - dMMR MSI-L/MSS (normal MLH1 methylation)	Sporadic	Yes	EEC	1	Yes	1
259	1	63	2.5	No	No	52.56	White	No	0	No loss	No loss	MSS	Not required	No		Test not indicated		EEC	1	No	1
260	1	41	3.5	No	No	25.2	Other	Yes	5	No loss	No loss	MSS	Not required	Yes	4 - Age	Sporadic		SC	3	No	1
261	1	70	5.5	No	No	48	White	Yes	35	No loss	No loss	MSS	Not required	No		Test not indicated		EEC	1	No	1
262	1	29	1.6	No	No	51	White	Yes	4	No loss	No loss	MSS	Not required	Yes	4 - Age	Sporadic		EEC	1	No	1
263	1	28	4.9	No	No	46.74	White	No	0	No loss	No loss	MSS	Not required	Yes	4 - Age	Sporadic		EEC	1	No	1
264	1	56	9.9	Yes	Yes	38.4	White	No	0	No loss	No loss	MSS	Not required	Yes	5 - Family history	Sporadic		SC	3	No	1
265	1	80	1.7	No	No	29.91	White	No	0	No loss	No loss	MSS	Not required	No		Test not indicated		SC	3	No	4
266	1	53	2.8	No	No	31.5537	White	No	0	No loss	No loss	MSS	Not required	No		Test not indicated		EEC (Mucinous)	2	Yes	3
267	1	53	1.7	No	No	29.43	White	No	0	No loss	No loss	MSS	Not required	No		Test not indicated		EEC	1	No	1
268	1	32	1.7	No	No	40	White	No	0	No loss	No loss	MSS	Not required	Yes	4 - Age	Sporadic		EEC	1	No	1
269	1	73	2	No	No	49.12	White	No	0	Complete loss	Complete loss	MSI-H	Hypermethylated	Yes	6 - Selected tumours with MLH1 hypermethylation	Sporadic		EEC	3	Yes	1
270	1	76	1.8	No	No	32	White	Yes	10	No loss	No loss	MSS	Not required	No		Test not indicated		EEC (Mucinous)	3	No	1
271	1	83	1.6	No	No	31.5776	White	No	0	No loss	No loss	MSS	Not required	No		Test not indicated		EEC	1	No	1
272	1	74	2.5	No	No	31.5	White	No	0	Complete loss	Complete loss	MSI-H	Hypermethylated	Yes	6 - Selected tumours with MLH1 hypermethylation	Sporadic		EEC	3	Yes	3
273	1	59	2.6	No	No	23.77	White	No	0	No loss	No loss	MSS	Not required	No		Test not indicated	No	EEC	1	No	1
274	1	59	2.6	No	No	31.3468	White	No	0	No loss	No loss	MSS	Not required	No		Test not indicated		EEC	1	No	1
275	1	67	2.4	No	No	35.629	Other	Yes	10	No loss	No loss	MSS	Not required	No		Test not indicated		EEC	1	No	1
276	1	54	2.4	No	No	49.1155	White	No	0	No loss	No loss	MSI-L	Not required	No		Test not indicated		CC	3	Yes	1
277	1	74	2	No	No	37.2955	Asian	Yes	40	No loss	No loss	MSI-H	Not required	Yes	3 - pMMR MSI-H	Sporadic	No	CC	3	No	1
278	1	28	4.9	No	No	59.1	White	No	0	No loss	No loss	MSS	Not required	Yes	4 - Age	Sporadic		EEC	1	No	1
279	1	59	2.1	No	No	60.3	White	No	0	No loss	No loss	MSS	Not required	No		Test not indicated		AEH	AEH	No	AEH
280	1	52	3.7	No	No	35.67	White	No	0	No loss	No loss	MSS	Not required	No		Test not indicated		EEC	1	No	1
281	1	72	2	No	No	32.94	Asian	No	0	No loss	No loss	MSS	Not required	No		Test not indicated		CS	3	Yes	3
282	1	80	1.7	No	No	41.506	White	No	0	No loss	No loss	MSS	Not required	No		Test not indicated		SC & EEC	3	No	1
283	1	65	9.5	No	No	27	White	No	0	No loss	No loss	MSS	Not required	Yes	5 - Family history	Sporadic		CC	3	No	3
284	1	55	2.8	No	No	21.83	White	Yes	20	No loss	No loss	MSS	Not required	No		Test not indicated		EEC	1	No	1
285	1	76	2.3	No	No	36.41	White	No	0	Complete loss	Complete loss	MSI-H	Hypermethylated	Yes	6 - Selected tumours with MLH1 hypermethylation	Sporadic		EEC	1	Yes	3
286	1	29	5.6	No	No	37.5521	White	No	0	No loss	No loss	MSS	Not required	Yes	4 - Age	Sporadic		EEC	1	No	1
287	1	71	1.4	No	No	34	White	No	0	Complete loss	Complete loss	MSI-H	Hypermethylated	No		Test not indicated		EEC	1	Yes	1
288	1	63	2.1	No	No	32	Asian	Yes	10	No loss	No loss	MSS	Not required	No		Test not indicated		EEC	1	No	1
289	1	39	1.3	No	No	43	White	No	0	Complete loss	Complete loss	MSI-H	Hypermethylated	Yes	4 - Age	Sporadic		EEC	1	Yes	1
290	1	62	1.2	No	No	31	White	No	0	Complete loss	Complete loss	MSI-H	Hypermethylated	No		Test not indicated		EEC	2	No	1
291	1	57	1.1	No	No	27	White	No	0	No loss	No loss	MSS	Not required	No		Test not indicated		EEC	1	No	1
292	1	67	2.4	No	No	34	White	No	0	Complete loss	Complete loss	MSI-H	Hypermethylated	Yes	6 - Selected tumours with MLH1 hypermethylation	Sporadic		EEC	1	Yes	1
293	1	55	2.1	No	No	37	Other	Yes	4	Complete loss	Complete loss	MSI-H	Hypermethylated	Yes	6 - Selected tumours with MLH1 hypermethylation	Sporadic		EEC	1	Yes	1
294	1	68	2.1	No	No	28	White	No	0	No loss	No loss	MSS	Not required	No		Test not indicated		EEC	1	No	1
295	1	78	1.8	No	No	32	White	No	0	No loss	No loss	MSS	Not required	No		Test not indicated		EEC	2	No	1
296	1	59	1.2	No	No	30	White	No	0	Complete loss	Complete loss	MSI-H	Hypermethylated	No		Test not indicated		EEC	1	Yes	1
297	1	74	1.9	No	No	28	White	No	0	No loss	No loss	MSS	Not required	No		Test not indicated		EEC	2	No	1
298	1	53	2.3	No	No	27	White	No	0	No loss	No loss	MSS	Not required	No		Test not indicated		EEC	2	No	1
299	1	68	2.1	No	No	46.1	Asian	No	0	No loss	No loss	MSS	Not required	No		Test not indicated		EEC	2	No	3
300	1	70	2.1	No	No	31	Black	No	0	No loss	No loss	MSS	Not required	No		Test not indicated		EEC	1	No	1
165BRC	0	66				23.07	White			Complete loss	Complete loss	MSS	Not required	Yes	2B - dMMR MSI-L/MSS (no methylation testing)	Lynch		CS	3	Yes	3
326BRC	0	64				37.81	White			Complete loss	Complete loss	MSI-H	Not required	Yes	1B - dMMR MSI-H (no methylation testing)	Sporadic	Yes	EEC	1	No	1
416BRC	0	56				27.27	White			No loss	No loss	MSI-H	Not required	Yes	3 - pMMR MSI-H	Sporadic	Yes	EEC	2	No	1
44BRC	0	56				27.77	White			No loss	No loss	MSI-H	Not required	Yes	3 - pMMR MSI-H	Sporadic	Yes	EEC	3	No	1
816BRC	0	63				23.34	White			Complete loss	Complete loss	MSI-H	Not required	Yes	1B - dMMR MSI-H (no methylation testing)	Sporadic	Yes	EEC	3	Yes	1
882BRC	0	26					Asian		0	Complete loss	Complete loss	MSS	Normal	Yes	2A - dMMR MSI-L/MSS (normal MLH1 methylation)	Lynch		EEC	1	No	1
METO14	0	51				31.2	Asian			Complete loss	Complete loss	MSI-H	Normal	Yes	1A - dMMR MSI-H (normal MLH1 methylation)	Sporadic	Yes	EEC & CC	3	Yes	3
PRE011	0	56				30	White			Complete loss	Complete loss	MSS	Not required	Yes	2B - dMMR MSI-L/MSS (no methylation testing)	Lynch		EEC	1	Yes	1
PREC08	0	62				32.5	White			Complete loss	Complete loss	MSS	Normal	Yes	2A - dMMR MSI-L/MSS (normal MLH1 methylation)	VUS		EEC	2	No	1
R001	0	77				30	White			No loss	No loss	MSS	Not required	No		Test not indicated		SC	3	No	3
R002	0	73				16.65	White			No loss	No loss	MSS	Not required	No		Test not indicated		SC & CC	3	No	3
R003	0	58				54.2	White			No loss	No loss	MSS	Not required	No		Test not indicated		EEC	1	No	1
R004	0	66				35	Asian			No loss	No loss	MSS	Not required	No		Test not indicated		EEC	1	No	1
R005	0	78				24.9	White			Complete loss	Complete loss	MSI-H	Hypermethylated	No		Test not indicated		EEC	2	Yes	1
R006	0	69				22.5	White			No loss	No loss	MSS	Not required	No		Test not indicated		EEC	3	No	1
R007	0	81				31	White			No loss	No loss	MSI-L	Not required	No		Test not indicated		EEC	1	No	1
R008	0	73				24.2	White			No loss	No loss	MSI-L	Not required	No		Test not indicated		EEC	1	No	1
R009	0	78				28.5	Chinese			No loss	No loss	MSS	Not required	No		Test not indicated		EEC	3	No	1
R010	0	79				23.1	White			Complete loss	Complete loss	MSI-H	Hypermethylated	No		Test not indicated		EEC	3	No	1
R011	0	63				28.5	White			No loss	No loss	MSS	Not required	No		Test not indicated		EEC	3	No	1
R012	0	68				30.2	White			No loss	No loss	MSS	Not required	No		Test not indicated		EEC	2	Yes	3
R013	0	54				35.1	White			No loss	No loss	MSS	Not required	No		Test not indicated		EEC	1	No	1
R014	0	64				29.4	Black			Patchy loss	Patchy loss	MSS	Not required	Yes	7 - Selected tumours with patchy IHC loss	Sporadic	No	EEC	2	Yes	1
R015	0	64				28.5	White			No loss	No loss	MSS	Not required	No		Test not indicated		EEC	1	No	1
R016	0	53				34	White			No loss	No loss	MSS	Not required	No		Test not indicated		EEC	1	No	1
R017	0	64				43.5	Black			Complete loss	Complete loss	MSI-H	Hypermethylated	No		Test not indicated		EEC	1	Yes	2
R018	0	64				29	White			No loss	No loss	MSI-H	Not required	Yes	3 - pMMR MSI-H	Sporadic	No	EEC	1	No	1
R019	0	63				25	White			Complete loss	Complete loss	MSS	Hypermethylated	No		Test not indicated		EEC	1	Yes	1
R020	0	25				28.6	White			No loss	No loss	MSS	Not required	No		Test not indicated		AEH	AEH	No	AEH
R021	0	60				48.3	White			No loss	No loss	MSS	Not required	No		Test not indicated		AEH	AEH	No	AEH
R022	0	86				23	White			Complete loss	Complete loss	MSI-H	Normal	Yes	1A - dMMR MSI-H (normal MLH1 methylation)	Sporadic	Failed	SC	3	No	1
R023	0	59				60.2	White			No loss	No loss	MSS	Not required	No		Test not indicated		AEH	AEH	No	AEH
R024	0	56				41.5	White			No loss	No loss	MSI-L	Not required	No		Test not indicated		EEC	1	No	1
R025	0	70				35	White			No loss	No loss	MSI-L	Not required	No		Test not indicated		EEC	1	No	1
R026	0	78				25.2	White			No loss	No loss	MSS	Not required	No		Test not indicated		EEC	1	No	1
R027	0	60				41.1	Asian			No loss	No loss	MSS	Not required	No		Test not indicated		EEC	2	No	1
R028	0	80				19	White			No loss	No loss	MSS	Not required	No		Test not indicated		EEC	2	No	1
R029	0	54				24.3	White			No loss	No loss	MSS	Not required	No		Test not indicated		CC	3	No	3
R030	0	51				70.1	White			No loss	No loss	MSI-L	Not required	No		Test not indicated		EEC	1	No	1
R031	0	64				44.9	White			No loss	No loss	MSS	Not required	No		Test not indicated		AEH	AEH	No	AEH
R032	0	72				53.3	White			No loss	No loss	MSS	Not required	No		Test not indicated		EEC	1	No	1
R033	0	71				37	White			No loss	No loss	MSS	Not required	No		Test not indicated		AEH	AEH	No	AEH
R034	0	89				26	White			Complete loss	Complete loss	MSI-H	Hypermethylated	No		Test not indicated		EEC	1	Yes	3
R035	0	47				54.4	Other			No loss	No loss	MSS	Not required	No		Test not indicated		EEC	2	No	1
R036	0	75				53	White			Complete loss	Complete loss	MSI-H	Hypermethylated	No		Test not indicated		EEC	1	Yes	1
R037	0	41				61	White			No loss	No loss	MSS	Not required	No		Test not indicated		EEC	1	No	1
R038	0	52				44	White			No loss	No loss	MSS	Not required	No		Test not indicated		EEC	1	No	1
R039	0	56				51	White			No loss	No loss	MSS	Not required	No		Test not indicated		AEH	AEH	No	AEH
R040	0	69				34	White			No loss	No loss	MSS	Not required	No		Test not indicated		EEC	1	No	1
R041	0	35				33.3	White			No loss	No loss	MSS	Not required	No		Test not indicated		EEC	1	No	1
R042	0	31				46.3	White			No loss	No loss	MSS	Not required	No		Test not indicated		AEH	AEH	No	AEH
R043	0	29				42.2	White			No loss	No loss	MSS	Not required	No		Test not indicated		EEC	1	No	1
R044	0	55				29.32	Chinese			Complete loss	Complete loss	MSI-H	Hypermethylated	No		Test not indicated		EEC	1	Yes	1
R045	0	46				44.73	White			No loss	No loss	MSS	Not required	No		Test not indicated		EEC	3	No	1
R046	0	70				41.935	White			Complete loss	Complete loss	MSI-H	Hypermethylated	No		Test not indicated		EEC	1	Yes	1
R047	0	51				29.27	Asian			No loss	No loss	MSS	Not required	No		Test not indicated		EEC	2	No	1
R049	0	65				32.44	White			Complete loss	Complete loss	MSI-H	Hypermethylated	No		Test not indicated		EEC	2	Yes	1
R050	0	58				25.15	White			No loss	No loss	MSS	Not required	No		Test not indicated		CS	3	Yes	1
R051	0	81				26.76	White			Complete loss	Complete loss	MSI-H	Hypermethylated	No		Test not indicated		EEC	3	Yes	1
R052	0	74				23.49	White			No loss	No loss	MSS	Not required	No		Test not indicated		EEC	2	No	1
R053	0	66				28.62	White			No loss	No loss	MSS	Not required	No		Test not indicated		EEC	2	No	1
R054	0	59				37.72	White			No loss	No loss	MSS	Not required	No		Test not indicated		EEC	2	No	1
R055	0	69				38.72	Asian			Patchy loss	Patchy loss	MSS	Normal	Yes	2A - dMMR MSI-L/MSS (normal MLH1 methylation)	Sporadic	No	EEC	1	Yes	1
R056	0	90				37	White			No loss	No loss	MSS	Not required	No		Test not indicated		CC	3	No	1
R057	0	62				64.1	White			No loss	No loss	MSS	Not required	No		Test not indicated		EEC	2	No	1
R058	0	65				52	White			No loss	No loss	MSS	Not required	No		Test not indicated		EEC	1	No	1
R059	0	38				39.1	White			No loss	No loss	MSS	Not required	No		Test not indicated		EEC	3	No	1
R060	0	48				54	White			No loss	No loss	MSS	Not required	No		Test not indicated		AEH	AEH	No	AEH
R061	0	41				26.6	White			No loss	No loss	MSS	Not required	No		Test not indicated		EEC	1	No	1
R062	0	68				54	White			No loss	No loss	MSS	Not required	No		Test not indicated		EEC	1	No	1
R063	0	60				52.5	White			No loss	No loss	MSS	Not required	No		Test not indicated		AEH	AEH	No	AEH
R064	0	71				68.5	White			Complete loss	Complete loss	MSI-H	Hypermethylated	No		Test not indicated		EEC	1	Yes	1
R065	0	66				43.7	White			No loss	No loss	MSS	Not required	No		Test not indicated		EEC	3	No	1
R066	0	46				44.1	White			No loss	No loss	MSS	Not required	No		Test not indicated		EEC	1	No	1
R067	0	59				26.29	Asian			Complete loss	Complete loss	MSI-H	Hypermethylated	No		Test not indicated		CS	3	Yes	1
R068	0	82				47.4	White			Complete loss	Complete loss	MSI-H	Hypermethylated	No		Test not indicated		EEC	1	Yes	1
R069	0	76				53.3	Asian			No loss	No loss	MSS	Not required	No		Test not indicated		AEH	AEH	No	AEH
R070	0	59				70.4	Asian			No loss	No loss	MSS	Not required	No		Test not indicated		EEC	3	No	1
R071	0	49				48.4	Asian			No loss	No loss	MSS	Not required	No		Test not indicated		AEH	AEH	No	AEH
R072	0	71				39.1	White			No loss	No loss	MSS	Not required	No		Test not indicated		AEH	AEH	No	AEH
R073	0	60				46.2	White			No loss	No loss	MSS	Not required	No		Test not indicated		AEH	AEH	No	AEH
R074	0	75				30.1	White			No loss	No loss	MSS	Not required	No		Test not indicated		AEH	AEH	No	AEH
R075	0	69				39.8	White			No loss	No loss	MSS	Not required	No		Test not indicated		AEH	AEH	No	AEH
R076	0	69				50.6	White			No loss	No loss	MSS	Not required	No		Test not indicated		AEH	AEH	No	AEH
R077	0	59				32.8	White			No loss	No loss	MSS	Not required	No		Test not indicated		AEH	AEH	No	AEH
R078	0	72				38.46	White			No loss	No loss	MSI-L	Not required	No		Test not indicated		SC	3	No	1
R079	0	49				47.5	White			No loss	No loss	MSS	Not required	No		Test not indicated		AEH	AEH	No	AEH
R080	0	48				43.3	White			No loss	No loss	MSS	Not required	No		Test not indicated		AEH	AEH	No	AEH
R081	0	45				34	White			No loss	No loss	MSS	Not required	No		Test not indicated		AEH	AEH	No	AEH
R082	0	74				25.8	White			No loss	No loss	MSS	Not required	No		Test not indicated		AEH	AEH	No	AEH
R083	0	65				54	Black			Complete loss	Complete loss	MSI-H	Hypermethylated	No		Test not indicated		EEC	3	Yes	2
R084	0	81				27.9	White			Complete loss	Complete loss	MSS	Hypermethylated	No		Test not indicated		EEC	1	No	2
R085	0	79				17.8	White			No loss	No loss	MSS	Not required	No		Test not indicated		EEC	1	No	1
R086	0	57				42.9	White			No loss	No loss	MSS	Not required	No		Test not indicated		EEC	1	No	1
R087	0	59				33.7	White			No loss	No loss	MSS	Not required	No		Test not indicated		EEC	1	No	1
R088	0	63				47.69	White			No loss	No loss	MSS	Not required	No		Test not indicated		EEC	2	No	1
R089	0	60				38.2	White			No loss	No loss	MSS	Not required	No		Test not indicated		EEC	2	No	1
R090	0	67				22	White			No loss	No loss	MSS	Not required	No		Test not indicated		EEC	1	No	1
R091	0	75				30.9	White			Complete loss	Complete loss	MSI-H	Hypermethylated	No		Test not indicated		EEC	1	No	1
R092	0	63				20.2	White			No loss	No loss	MSS	Not required	No		Test not indicated		EEC	1	Yes	1
R093	0	68				24.7	White			No loss	No loss	MSS	Not required	No		Test not indicated		EEC	1	No	1
R094	0	72				26.17	White			No loss	No loss	MSS	Not required	No		Test not indicated		CS	3	No	1
R095	0	62				26.3	White			Complete loss	Complete loss	MSI-H	Hypermethylated	No		Test not indicated		EEC	1	Yes	1
R096	0	72				32	White			No loss	No loss	MSS	Not required	No		Test not indicated		EEC	3	No	3
R097	0	33				36.7	White			No loss	No loss	MSS	Not required	No		Test not indicated		EEC	3	No	3
R098	0	32.8				52	White			No loss	No loss	MSS	Not required	No		Test not indicated		EEC	1	No	1
R099	0	25.3				71	White			No loss	No loss	MSS	Not required	No		Test not indicated		EEC	1	No	1
R100	0	35.9				62	White			No loss	No loss	MSS	Not required	No		Test not indicated		EEC	2	No	1
R101	0	67				33.78	White			Complete loss	Complete loss	MSI-H	Hypermethylated	No		Test not indicated		EEC	1	No	1
R102	0	68				35.96	White			Complete loss	Complete loss	MSI-H	Hypermethylated	No		Test not indicated		EEC	3	No	1
R103	0	54				32.4	White			Complete loss	Complete loss	MSS	Hypermethylated	No		Test not indicated	No	EEC	2	Yes	1
R104	0	84				22.31	White			No loss	No loss	MSS	Not required	No		Test not indicated		EEC & SC	3	No	3
R105	0	58				28.04	White			No loss	No loss	MSS	Not required	No		Test not indicated		EEC	1	No	1
R106	0	70				23.64	Asian			Complete loss	Complete loss	MSI-H	Hypermethylated	No		Test not indicated		EEC	2	No	1
R107	0	66				44.17	White			Complete loss	Complete loss	MSI-H	Hypermethylated	No		Test not indicated		EEC & CC	3	No	3
R108	0	80				27.39	White			No loss	No loss	MSS	Not required	No		Test not indicated		SC & EEC	3	No	1
R109	0	72				19.82	White			Complete loss	Complete loss	MSI-H	Hypermethylated	No		Test not indicated		CC	3	No	1
R110	0	52				34.42	Asian			Complete loss	Inconclusive	MSS	Hypermethylated	Yes	8 - Other	Sporadic		EEC	3	No	1	Germline testing done as strong family history with colonial loss of MSH6
R111	0	69				37.77	White			Complete loss	Complete loss	MSI-H	Hypermethylated	No		Test not indicated		EEC	2	Yes	1
R112	0	70				40.62	White			No loss	No loss	MSS	Not required	No		Test not indicated		EEC	1	No	1
R113	0	63				49	White			No loss	No loss	MSS	Not required	No		Test not indicated		EEC	1	No	1
R114	0	62				41.4	White			No loss	No loss	MSS	Not required	No		Test not indicated		EEC	1	No	1
R115	0	48				27.1	White			No loss	No loss	MSS	Not required	No		Test not indicated		EEC	2	No	1
R116	0	78				26.3	White			No loss	No loss	MSS	Not required	No		Test not indicated		CC	3	No	1
R117	0	47				32.1	Asian			No loss	No loss	MSS	Not required	No		Test not indicated		EEC	1	No	1
R118	0	30				36.6	White			No loss	No loss	MSS	Not required	No		Test not indicated		EEC	2	No	3
R119	0	56				52.47	White			No loss	No loss	MSS	Not required	No		Test not indicated		EEC	1	No	1
R120	0	75				23.51	White			No loss	No loss	MSS	Not required	No		Test not indicated		CS	3	No	2
R121	0	67				21.78	Asian			No loss	No loss	MSS	Not required	No		Test not indicated		CC	3	No	3
R123	0	56				35.6	White			No loss	No loss	MSS	Not required	No		Test not indicated		EEC	2	No	1
R124	0	69				25.48	Chinese			No loss	No loss	MSS	Not required	No		Test not indicated		CC	3	No	1
R125	0	69				28.67	White			Complete loss	No loss	MSS	Normal	Yes	2A - dMMR MSI-L/MSS (normal MLH1 methylation)	Sporadic		EEC	2	Yes	1
R126	0	89				27.34	White			No loss	No loss	MSS	Not required	No		Test not indicated		EEC	2	No	1
R127	0	79				16.61	Asian			No loss	No loss	MSS	Not required	No		Test not indicated		DDE	3	No	3
R128	0	67				27.59	Black			No loss	No loss	MSS	Not required	No		Test not indicated		EEC	1	No	3
R129	0	45				39.33	White			No loss	No loss	MSS	Not required	No		Test not indicated		EEC	3	No	1
R131	0	54				34.89	White			Complete loss	Complete loss	MSS	Hypermethylated	No		Test not indicated		EEC	1	No	1
R132	0	65				30.02	White			No loss	No loss	MSS	Not required	No		Test not indicated		EEC	1	No	1
R133	0	58				58	White			No loss	No loss	MSS	Not required	No		Test not indicated		AEH	AEH	No	AEH
R134	0	73				32	White			Complete loss	Complete loss	MSI-H	Hypermethylated	No		Test not indicated		EEC	2	Yes	2
R135	0	53				42.24	Black			No loss	No loss	MSS	Not required	No		Test not indicated		EEC	2	No	2
R137	0	74				30.83	White			No loss	No loss	MSS	Not required	No		Test not indicated		SC	3	No	1
R138	0	84				30	White			Complete loss	Complete loss	MSI-H	Hypermethylated	No		Test not indicated		CS	3	Yes	3
R139	0	64				23.19	White			No loss	No loss	MSS	Not required	No		Test not indicated		CS	3	No	1
R140	0	50				25.39	White			No loss	No loss	MSI-L	Not required	No		Test not indicated		EEC	2	No	1
R141	0	72				20.96	White			No loss	No loss	MSS	Not required	No		Test not indicated		CC	3	No	2
R142	0	61				34.25	Asian			No loss	No loss	MSS	Not required	No		Test not indicated		EEC	2	No	1
R143	0	70				39.82	White			No loss	No loss	MSS	Not required	No		Test not indicated		CC	3	No	1
R144	0	73				23	Black			Complete loss	Complete loss	MSI-H	Hypermethylated	No		Test not indicated		EEC	2	Yes	1
R145	0	74				25.65	White			No loss	No loss	MSS	Not required	No		Test not indicated		CC	3	No	3
R146	0	67				30	White			No loss	No loss	MSS	Not required	No		Test not indicated		DDE	3	No	3
R147	0	63				30.72	Asian			No loss	No loss	MSS	Not required	No		Test not indicated		EEC	2	No	1
R148	0	83				27	White			No loss	No loss	MSS	Not required	No		Test not indicated		EEC	1	No	1
R149	0	65				38.01	Black			No loss	No loss	MSS	Not required	No		Test not indicated		EEC	2	No	1
R150	0	73				39.06	Chinese			No loss	No loss	MSS	Not required	No		Test not indicated		DDE	3	No	1
R151	0	55				44.96	White			No loss	No loss	MSS	Not required	No		Test not indicated		CC & SC	3	No	3
R152	0	78				34.41	White			No loss	No loss	MSS	Not required	No		Test not indicated		CS	3	No	1
R153	0	77				26.13	White			No loss	No loss	MSS	Not required	No		Test not indicated		EEC	2	No	3
R154	0	68				32	White			No loss	No loss	MSS	Not required	No		Test not indicated		EEC	1	No	1
R155	0	75				33.06	Asian			No loss	No loss	MSS	Not required	No		Test not indicated		CS	3	No	2
R156	0	64				44.7	White			No loss	No loss	MSS	Not required	No		Test not indicated		EEC	3	No	1
R157	0	56				34.67	Chinese			No loss	No loss	MSS	Not required	No		Test not indicated		EEC	2	No	1
R158	0	67				29	Black			No loss	No loss	MSS	Not required	No		Test not indicated		EEC	2	No	2
R159	0	67				43.11	White			No loss	No loss	MSS	Not required	No		Test not indicated		EEC	2	No	1
R160	0	55				42.04	Chinese			Complete loss	Complete loss	MSI-H	Hypermethylated	No		Test not indicated		EEC	2	Yes	1
R161	0	52				27.73	Asian			No loss	No loss	MSS	Not required	No		Test not indicated		EEC	1	No	1
R162	0	80				30.47	White			No loss	No loss	MSS	Not required	No		Test not indicated		DDE	3	No	1
R163	0	76				26.13	Asian			No loss	No loss	MSS	Not required	No		Test not indicated		CS	3	No	1
R164	0	74				38.37	Asian			No loss	No loss	MSS	Not required	No		Test not indicated		SC	3	No	1
R165	0	60				30.48	White			No loss	No loss	MSS	Not required	No		Test not indicated		CC	3	No	3
R166	0	68				30.6	Black			No loss	No loss	MSS	Not required	No		Test not indicated		EEC	1	No	3
R168	0	81				21.51	White			No loss	No loss	MSS	Not required	No		Test not indicated		EEC	2	No	1
R169	0	71				25.82	White			No loss	No loss	MSS	Not required	No		Test not indicated		CS	3	Yes	4
R170	0	84				28	White			No loss	No loss	MSS	Not required	No		Test not indicated		CS	3	No	3
R171	0	80				42	White			Complete loss	Complete loss	MSI-H	Hypermethylated	No		Test not indicated		EEC	2	Yes	1
R172	0	45				58.94	White			No loss	No loss	MSS	Not required	No		Test not indicated		CC & EEC	3	No	1
R173	0	26				21.53	White			No loss	No loss	MSS	Not required	No		Test not indicated		EEC	3	No	1
R174	0	70				27	White			No loss	No loss	MSS	Not required	No		Test not indicated		EEC	2	No	1
R175	0	58				56.91	White			No loss	No loss	MSS	Not required	No		Test not indicated		EEC	1	No	1
R176	0	77				30.04	White			Complete loss	Complete loss	MSI-H	Hypermethylated	No		Test not indicated		EEC & CC	3	Yes	3
R177	0	54				25.46	Chinese			No loss	No loss	MSS	Not required	No		Test not indicated		EEC & CC	3	No	1
R178	0	65				30	White			No loss	No loss	MSS	Not required	No		Test not indicated		EEC	2	No	2
R179	0	20				23.18	White			No loss	No loss	MSS	Not required	No		Test not indicated		EEC	1	No	1
R180	0	68					White			No loss	No loss	MSI-L	Not required	No		Test not indicated		CS	3	No	1
R181	0	83				27	White			Complete loss	Complete loss	MSI-H	Hypermethylated	No		Test not indicated		EEC	1	Yes	1
R182	0	52				25.1	White			No loss	No loss	MSS	Not required	No		Test not indicated		EEC	2	No	3
R183	0	67				27.2	Asian			Complete loss	Complete loss	MSS	Hypermethylated	No		Test not indicated		EEC	1	Yes	3
R184	0	73				31.1	White			No loss	No loss	MSS	Not required	No		Test not indicated		EEC	1	No	1
R185	0	80				41.9	Asian			No loss	No loss	MSS	Not required	No		Test not indicated		EEC	1	No	1
R186	0	53				23.8	White			No loss	No loss	MSS	Not required	No		Test not indicated		EEC	1	No	1
R187	0	67				25.6	Black			No loss	No loss	MSS	Not required	No		Test not indicated		EEC	1	No	2
R188	0	56				24.2	White			No loss	No loss	MSS	Not required	No		Test not indicated		EEC	1	No	1
R189	0	81				33.7	White			No loss	No loss	MSS	Not required	No		Test not indicated		EEC	1	No	1
R190	0	72				32.5	White			Complete loss	Complete loss	MSI-H	Hypermethylated	No		Test not indicated		EEC	1	Yes	1
R191	0	71				26.1	White			Complete loss	Complete loss	MSI-H	Hypermethylated	No		Test not indicated		EEC	1	No	1
R192	0	69				23.3	Asian			No loss	No loss	MSI-H	Not required	Yes	3 - pMMR MSI-H	Sporadic	No	EEC	2	No	3
R193	0	49				43.9	White			No loss	No loss	MSS	Not required	No		Test not indicated		EEC	1	Yes	1
R194	0	71				26	Asian			Complete loss	Complete loss	MSI-H	Hypermethylated	No		Test not indicated		EEC	1	No	1
R195	0	79				32.5	White			Complete loss	Complete loss	MSI-H	Hypermethylated	No		Test not indicated		EEC	1	Yes	1
R196	0	43				32	White			No loss	No loss	MSS	Not required	No		Test not indicated		EEC	1	No	1

## Sheet: Sheet2
Histological subtypes
EEC	Endometrioid endometrial adenocarcinoma
SC	Serous endometrial adenocarcinoma
CC	Clear cell endometrial adenocarcinoma
CS	Carcinosarcoma of the endometrium
DDE	Dedifferentiated adenocarcinoma of the endometrium
AEH	Atypical endometrial hyperplasia
